# Supplementary material for: TcMYB8, a R3-MYB Transcription Factor, Positively Regulates Pyrethrin Biosynthesis in Tanacetum cinerariifolium
Source: Int J Mol Sci. 2022 Oct 12;23(20):12186. doi: 10.3390/ijms232012186 (PMC9602545; doi:10.3390/ijms232012186)
Supplement: Supplementary file 1 [file ijms-23-12186-s001.zip]

Archive with 1 entries (1 files):
- ijms-1927278-supplementary.pdf
